# Supplementary material for: Engineered Sustainable Mxene-PVA Hydrogel as an Inspiring Co-Delivery Carrier for Targeting Solid Tumors
Source: Pharmaceutics. 2025 Jun 25;17(7):823. doi: 10.3390/pharmaceutics17070823 (PMC12300088; doi:10.3390/pharmaceutics17070823)
Supplement: Supplementary file 1 [file pharmaceutics-17-00823-s001.zip]

Archive with 1 entries (1 files):
- pharmaceutics-3659860-supplementary.pdf
